# Supplementary material for: Effects of Omega-3 PUFAs on lipid profiles and antioxidant response in depressed adolescents: A metabolomic and lipidomic study
Source: Redox Biol. 2025 Mar 25;82:103617. doi: 10.1016/j.redox.2025.103617 (PMC11997347; doi:10.1016/j.redox.2025.103617)
Supplement: Multimedia component 2 [file mmc2.xlsx]

## Sheet: Table S1
Table S1. Information and statistics of differential metabolites in plasma after ω-3 PUFA supplementation in depressed adolescents
Compound	Mode	Metabolites	Class	VIP	FC	FDR
11.93_892.5340m/z	Negative	PS(22:6/19:1)	Glycerophospholipids	4.21162	10.4517	2.1754e-07
11.93_824.5466m/z	Negative	PC(20:5/16:0)	Glycerophospholipids	4.16884	8.67416	9.59735e-07
9.65_498.2638m/z	Negative	LPE(20:5)	Glycerophospholipids	4.13208	8.70505	1.19874e-06
9.62_541.3163n	Positive	LPC(20:5)	Glycerophospholipids	4.1338	7.32983	1.19874e-06
11.91_779.5443n	Positive	PC(16:0/20:5)	Glycerophospholipids	4.16898	15.9237	1.63155e-06
10.38_373.2108m/z	Positive	LPC(6:0)	Glycerophospholipids	2.99998	1.91064	0.000147043
10.39_395.2207m/z	Negative	LPA(15:0)	Glycerophospholipids	2.97557	1.75799	0.000166893
12.28_852.5775m/z	Negative	PC(22:5/16:0)	Glycerophospholipids	3.37196	1.59705	0.000182971
9.94_614.3472m/z	Negative	LPC(22:5)	Glycerophospholipids	2.54129	1.53426	0.000200418
9.87_568.2666m/z	Negative	LPS(22:6)	Glycerophospholipids	2.6527	0.687896	0.000255917
9.89_500.2790m/z	Negative	LPE(20:4)	Glycerophospholipids	2.70035	0.701315	0.000288958
12.28_807.5756n	Positive	PC(16:0/22:5)	Glycerophospholipids	3.23743	1.8772	0.000409362
12.25_894.5499m/z	Negative	PS(DiMe(11,3)/DiMe(11,5))	Glycerophospholipids	2.13266	0.704851	0.00111575
12.25_826.5624m/z	Negative	PC(20:4/16:0)	Glycerophospholipids	2.00488	0.750937	0.00153249
12.24_872.5370m/z	Positive	PGP(18:0/18:2)	Glycerophospholipids	2.18791	0.731362	0.00185279
9.88_501.2851n	Positive	LPE(20:4)	Glycerophospholipids	2.57886	0.672468	0.00203399
9.82_567.3321n	Positive	LPC(22:6)	Glycerophospholipids	1.88601	1.60632	0.00218427
12.41_758.5680m/z	Positive	PC(16:0/18:2)	Glycerophospholipids	1.72406	0.850203	0.00863821
12.61_878.5934m/z	Negative	PC(22:6/18:0)	Glycerophospholipids	2.26886	1.63745	0.00916344
12.63_833.5908n	Positive	PC(18:0/22:6)	Glycerophospholipids	2.27675	1.72029	0.00972121
12.43_848.5372m/z	Positive	PGP(16:0/18:0)	Glycerophospholipids	1.93338	0.889046	0.00972121
12.42_870.5497m/z	Negative	PS(20:3/19:1)	Glycerophospholipids	1.9229	0.91495	0.010152
12.24_889.5270m/z	Positive	PI(18:2/22:6)	Glycerophospholipids	2.05164	0.717962	0.010152
9.86_543.3324n	Positive	LPC(20:4)	Glycerophospholipids	1.93729	0.798544	0.0109405
12.07_828.5496m/z	Positive	PC(16:0/22:6)	Glycerophospholipids	2.02075	1.3299	0.0117809
12.42_802.5622m/z	Negative	PE(15:0/22:2)	Glycerophospholipids	1.75088	0.874469	0.0173458
12.24_781.5605n	Positive	PC(16:0/20:4)	Glycerophospholipids	1.49205	0.832192	0.018347
12.07_850.5622m/z	Negative	PC(22:6/16:0)	Glycerophospholipids	1.9427	1.13683	0.0234529
9.83_524.2789m/z	Negative	LPE(22:6)	Glycerophospholipids	1.48185	1.23023	0.0290635
12.69_790.5694m/z	Positive	PC(P-18:0/18:3)	Glycerophospholipids	1.93128	0.379186	0.0290635
12.26_746.5145m/z	Negative	PE(22:6/P-16:0)	Glycerophospholipids	1.9192	1.37562	0.0299934
13.56_802.5624m/z	Negative	PE(22:2/15:0)	Glycerophospholipids	1.71938	0.503392	0.0299934
12.50_810.5673m/z	Negative	PC(20:4/P-16:0)	Glycerophospholipids	1.69061	0.599825	0.0299934
12.07_807.5705m/z	Positive	PI(O-20:0/14:0)	Glycerophospholipids	1.91513	1.38986	0.0299934
12.49_765.5651n	Positive	PC(P-16:0/20:4)	Glycerophospholipids	1.70992	0.665421	0.0316212
12.69_816.5854m/z	Positive	PC(P-16:0/22:4)	Glycerophospholipids	1.58873	0.389941	0.0353756
12.83_854.5934m/z	Negative	PC(20:4/18:0)	Glycerophospholipids	1.69689	0.669963	0.0354561
12.83_809.5915n	Positive	PC(18:0/20:4)	Glycerophospholipids	1.70877	0.720643	0.0354561
12.93_872.5650m/z	Negative	PS(20:2/19:1)	Glycerophospholipids	1.44586	0.753231	0.0366106
12.55_896.5651m/z	Negative	PE-NMe(11D3/11M5)	Glycerophospholipids	2.20147	0.726011	0.0366106
12.45_722.5144m/z	Negative	PE(20:4/P-16:0)	Glycerophospholipids	1.53585	0.643135	0.0381822
13.56_619.2899m/z	Negative	LPI(20:4)	Glycerophospholipids	1.28419	0.79702	0.0422785
12.83_922.5813m/z	Negative	PS(DiMe(11,3)/DiMe(13,5))	Glycerophospholipids	1.75935	0.676293	0.0422785
9.92_544.2666m/z	Negative	LPE(20:5)	Glycerophospholipids	2.08779	0.734922	0.0499528
12.53_828.5777m/z	Negative	PC(20:3/16:0)	Glycerophospholipids	1.95967	0.773305	0.0499528
8.26_239.0927m/z	Negative	3-Carboxy-4-methyl-5-propyl-2-furanpropionic acid	Fatty Acyls	4.52906	10.9979	2.1754e-07
8.91_303.1604m/z	Negative	(all-E)-1,8,10-Heptadecatriene-4,6-diyne-3,12-diol	Fatty Acyls	4.45794	73.3746	2.1754e-07
9.09_305.1756m/z	Negative	Falcarindiol	Fatty Acyls	3.87747	2.82821	2.1754e-07
10.24_301.2175m/z	Negative	Eicosapentaenoic acid	Fatty Acyls	4.49654	8.68038	4.07888e-07
8.99_223.1341m/z	Negative	3-Methyl-5-pentyl-2-furanpropanoic acid	Fatty Acyls	3.22103	1.89117	9.9864e-05
10.39_327.2333m/z	Negative	Docosahexaenoic acid	Fatty Acyls	2.93659	1.69136	0.000147043
8.99_267.1240m/z	Negative	3-Carboxy-4-methyl-5-pentyl-2-furanpropanoate	Fatty Acyls	3.11792	1.81103	0.000255917
8.66_499.2924m/z	Negative	Mupirocin	Fatty Acyls	1.96996	1.61012	0.00537897
8.72_243.1603m/z	Negative	11-Dodecenoic acid	Fatty Acyls	1.90981	0.917362	0.00644117
8.37_229.1446m/z	Negative	Dodecanedioic acid	Fatty Acyls	1.84694	0.75019	0.00697071
1.05_149.0265m/z	Positive	2-Oxo-4-methylthiobutanoic acid	Fatty Acyls	1.63328	1.1512	0.00753756
9.01_257.1761m/z	Negative	Tetradecanedioic acid	Fatty Acyls	1.78755	0.781861	0.0152793
1.62_103.0401m/z	Negative	4-Hydroxybutyric acid	Fatty Acyls	1.14997	0.812478	0.0173458
6.22_286.2009m/z	Positive	3-hydroxyoctanoyl carnitine	Fatty Acyls	1.5235	1.52275	0.021029
2.60_269.2108m/z	Positive	Hexadecanedioic acid	Fatty Acyls	1.00385	1.05068	0.0290635
2.52_241.2160m/z	Positive	10-Hydroxymyristic acid methyl ester	Fatty Acyls	1.46385	1.04595	0.0381822
10.74_331.2646m/z	Negative	Adrenic acid	Fatty Acyls	1.34534	0.732932	0.040187
9.44_333.2075m/z	Negative	Leukotriene B5	Fatty Acyls	1.08595	1.16856	0.0475592
8.26_195.1027m/z	Negative	Thymol	Prenol lipids	4.52734	11.2025	2.1754e-07
6.17_211.0977m/z	Negative	Perillic acid	Prenol lipids	4.26017	4.48425	2.1754e-07
8.26_465.2263m/z	Negative	Dolichyl b-D-glucosyl phosphate	Prenol lipids	3.73242	0.592741	2.17957e-06
8.99_251.1274m/z	Positive	Ubiquinone Q1	Prenol lipids	3.23097	1.81937	0.000133927
8.37_331.1767m/z	Negative	Neomenthol-glucuronide	Prenol lipids	2.7926	2.55732	0.000316397
7.08_312.2165m/z	Positive	Tanacetol A	Prenol lipids	3.02489	1.91608	0.000316397
12.25_979.5273m/z	Negative	Ziziphin	Prenol lipids	1.85961	0.594462	0.00168597
6.85_310.2008m/z	Positive	Acetylbalchanolide	Prenol lipids	1.44044	1.19282	0.0152793
12.44_916.5244m/z	Positive	Pitheduloside D	Prenol lipids	1.9617	0.916971	0.0220389
8.26_181.0858m/z	Positive	4-Hydroxy-2,6,6-trimethyl-3-oxo-1,4-cyclohexadiene-1-carboxaldehyde	Organooxygen compounds	4.5175	10.4201	2.1754e-07
8.99_209.1171m/z	Positive	(Z)-3-Oxo-2-(2-pentenyl)-1-cyclopenteneacetic acid	Organooxygen compounds	3.22502	1.94655	3.5897e-05
1.13_459.1125m/z	Negative	5-(3',4',5'-trihydroxyphenyl)-gamma-valerolactone-O-methyl-4'-O-glucuronide	Organooxygen compounds	1.93441	0.875057	0.00123223
6.38_269.1034m/z	Negative	Dhelwangin	Organooxygen compounds	2.53655	1.05625	0.00362598
10.00_73.0648m/z	Positive	2,3-Butanediol	Organooxygen compounds	1.43623	1.03699	0.0152793
0.71_279.1187m/z	Positive	Dihydromaleimide beta-D-glucoside	Organooxygen compounds	1.85969	0.00861619	0.0220389
1.16_558.0039m/z	Negative	2,5-Diaminopyrimidine nucleoside triphosphate	Organooxygen compounds	1.59621	0.856971	0.0264288
7.43_213.1134m/z	Negative	trans-4,5-epoxy-2(E)-decenal	Organooxygen compounds	1.44631	0.72172	0.0381822
8.26_210.0773m/z	Negative	L-Phenylalanine	Carboxylic acids and derivatives	3.15733	1.05107	3.066e-05
10.39_463.2085m/z	Negative	Na-Hexanoyl-Nb-inosityltryptophan	Carboxylic acids and derivatives	3.03819	1.72119	0.000182971
8.99_425.0811m/z	Negative	Cysteineglutathione disulfide	Carboxylic acids and derivatives	3.27084	1.98052	0.000200418
1.05_165.0459n	Positive	Methionine sulfoxide	Carboxylic acids and derivatives	1.3479	1.0962	0.0146403
0.71_104.0705m/z	Positive	γ-Aminobutyric acid	Carboxylic acids and derivatives	1.45324	0.942109	0.0247568
3.13_100.0756m/z	Positive	L-Valine	Carboxylic acids and derivatives	1.68574	1.45691	0.0366106
9.30_331.1918m/z	Negative	11b-Hydroxyprogesterone	Steroids and steroid derivatives	4.70479	39.6454	2.1754e-07
12.07_896.5366m/z	Positive	Hebevinoside XIV	Steroids and steroid derivatives	1.91114	1.46848	0.0247568
7.32_360.1943n	Negative	Cortisone	Steroids and steroid derivatives	1.08715	1.13137	0.0290635
6.17_255.0877m/z	Negative	5-(3',5')-Dihydroxyphenyl-γ-valerolactone	Others	4.24285	4.42662	2.1754e-07
8.26_321.0439m/z	Negative	Thiophene-4,5-epoxide	Others	4.19194	1.7516	2.1754e-07
8.26_324.0704m/z	Negative	Midazolam	Others	4.48795	11.7166	2.1754e-07
8.26_339.0179m/z	Negative	{[4-(7-methoxy-2-oxo-2H-chromen-6-yl)-2-oxobut-3-en-1-yl]oxy}sulfonic acid	Others	4.4616	23.9	2.1754e-07
8.26_431.0300m/z	Negative	(-)-Epigallocatechin sulfate	Others	4.36833	8.3652	2.1754e-07
8.26_501.1750m/z	Negative	3,4,5-trihydroxy-6-[(3-oxo-1,7-diphenylhept-4-en-1-yl)oxy]oxane-2-carboxylic acid	Others	4.48969	83.1318	2.1754e-07
6.16_238.0840n	Positive	3,4,5-Trimethoxycinnamic acid	Others	4.22524	5.10551	2.1754e-07
8.24_251.1290m/z	Negative	Ibuprofen	Others	3.10293	1.42013	9.9864e-05
8.99_352.1017m/z	Negative	Tolnaftate	Others	2.88184	1.89621	0.00100927
12.24_805.0514m/z	Positive	Emblicanin A	Others	1.92525	0.527896	0.00218427
13.52_158.0112m/z	Positive	(2-oxoethoxy)sulfonic acid	Others	1.30089	1.03918	0.00362598
0.64_193.0354m/z	Negative	D-2-Hydroxyglutaric acid	Others	2.28421	1.47038	0.00814403
8.32_255.1216m/z	Negative	Decarbamoylsaxitoxin	Others	1.70451	0.931427	0.00863821
0.72_292.1142m/z	Positive	Ketotifen	Others	2.02482	0.333634	0.00916344
2.04_103.0401m/z	Negative	3-Hydroxybutyric acid	Others	1.32384	0.845194	0.010152
9.30_239.0676m/z	Negative	4-Aminohippuric acid	Others	1.46406	1.02614	0.0126758
1.16_191.0198m/z	Negative	Oxoglutaric acid	Others	1.57318	0.901299	0.0146403
9.78_97.0284m/z	Positive	cis-Acetylacrylate	Others	1.30438	1.01457	0.0173458
1.16_173.0091m/z	Negative	Dehydroascorbic acid	Others	1.67003	0.856776	0.018347
1.16_111.0088m/z	Negative	3-Hydroxy-2H-pyran-2-one	Others	1.60269	0.885475	0.021029
9.82_427.2197m/z	Positive	Benzquinamide	Others	1.46552	1.12529	0.0220389
3.78_120.0235m/z	Positive	Dihydroxyaluminium	Others	1.29836	1.03227	0.0281934
6.12_193.0507m/z	Negative	trans-Ferulic acid	Others	1.16916	1.01872	0.0316212
11.93_881.5269m/z	Negative	Roxithromycin	Others	1.25458	0.83105	0.0366106
13.41_244.9098m/z	Positive	1,2,3,5-Tetrachloro-4-methoxybenzene	Others	1.29522	1.043	0.040187
0.52_102.9887m/z	Negative	Milk powder, whole, enzyme-modified	Others	1.37964	0.955225	0.0448563
LPA, Lysophosphatidic Acid; LPC, Lysophosphatidylcholine; LPE, Lysophosphatidylethanolamine; LPI, Lysophosphatidylinositol; LPS, Lysophosphatidylserine; PC, Phosphatidylcholine; PE, Phosphatidylethanolamine; PE-NMe, N-Methyl Phosphatidylethanolamine; PGP, Phosphatidylglycerolphosphate; PI, Phosphatidylinositol; PS, Phosphatidylserine; VIP, Variable Importance in the Projection; FC, Fold Change; F…
