# Supplementary material for: Effects of Omega-3 PUFAs on lipid profiles and antioxidant response in depressed adolescents: A metabolomic and lipidomic study
Source: Redox Biol. 2025 Mar 25;82:103617. doi: 10.1016/j.redox.2025.103617 (PMC11997347; doi:10.1016/j.redox.2025.103617)
Supplement: Multimedia component 3 [file mmc3.xlsx]

## Sheet: Table S2
Table S2. Information and statistics of differential membrane lipids after ω-3 PUFA supplementation in depressed adolescents
Mode	Lipid	Class	VIP	FC	FDR
Negative	LBPA(16:0_16:0）	LPL	2.319	1.48581	0.0143772
Negative	LBPA(16:0_18:0）	LPL	3.32941	5.64893	8.36385e-05
Negative	LBPA(16:0_18:0）	LPL	3.11674	1.4257	0.00113336
Negative	LPA(16:1e）	LPL	1.56739	1.21868	0.0359297
Negative	LPA(20:4）	LPL	1.36605	0.827677	0.0163804
Negative	LPC(20:3）	LPL	1.46128	0.574681	0.000529849
Positive	LPC(20:3）	LPL	1.47703	0.737663	0.0154291
Positive	LPC(20:5）	LPL	1.61532	5.15229	0.000806327
Positive	LPC(26:0）	LPL	2.15424	1.38082	0.0337931
Negative	LPE(20:3）	LPL	1.2226	0.749737	0.0108739
Negative	LPE(20:4）	LPL	1.2528	0.744567	0.00630716
Negative	LPE(20:5）	LPL	2.79191	6.29579	5.15983e-05
Negative	LPE(22:5）	LPL	1.60849	1.60146	0.00710294
Negative	LPE(22:5）	LPL	2.12481	0.533283	0.000130379
Positive	LPE(20:2）	LPL	1.3711	0.531859	0.00122094
Positive	LPE(20:4）	LPL	1.53614	0.792743	0.0280773
Positive	LPE(22:4）	LPL	1.29596	0.720875	0.00710294
Positive	LPE(22:4）	LPL	1.11114	0.67279	0.0238781
Positive	LPE(22:4）	LPL	2.43211	0.579212	0.0021491
Negative	LPI(16:0）	LPL	2.46584	1.43799	0.00103682
Negative	LPS(22:4）	LPL	2.45179	0.668093	0.00069471
Negative	LPS(22:5）	LPL	1.17264	0.614973	0.00122094
Positive	LPS(38:1）	LPL	1.14137	0.527529	0.000273754
Positive	DG(18:1_18:2）	DG	1.9946	0.731	0.0225611
Positive	TG(6:0_12:2_18:2）	TG	1.28547	0.831223	0.00943462
Positive	TG(18:3e_11:4_12:4）	TG	1.89671	11.0982	0.000215481
Positive	BisMePA(18:2e_16:0）	PA	1.16434	0.866805	0.00502265
Negative	PA(16:0_16:0）	PA	1.17102	1.12747	0.0374812
Negative	PA(18:0_16:0）	PA	1.58801	1.22045	0.0124105
Negative	PA(12:0e_23:0）	PA	2.0551	0.614384	0.000446671
Negative	PA(16:0_20:5）	PA	3.29523	8.73364	0.000184144
Negative	PA(16:0e_20:5）	PA	1.39668	5.76209	0.000130379
Negative	PA(16:1e_20:5）	PA	2.2858	11.9034	0.000143434
Negative	PA(18:0_20:4）	PA	1.094	0.778442	0.0461026
Negative	PA(16:0e_22:4）	PA	1.5187	0.601568	0.0251875
Negative	PA(18:1_20:4）	PA	1.73853	0.292688	0.0132935
Negative	PA(16:0_22:5）	PA	1.41713	2.08079	0.00421575
Negative	PA(16:1e_22:4）	PA	1.47128	0.6985	0.00710294
Negative	PA(16:1e_22:4）	PA	1.25137	0.791133	0.0265603
Negative	PA(18:1e_20:5）	PA	1.45919	8.76122	0.000215481
Negative	PA(20:5_18:2）	PA	1.47601	5.32211	0.000184144
Negative	PA(18:0_22:4）	PA	2.11713	0.612264	0.00103682
Negative	PA(22:5_24:2）	PA	2.16146	0.822058	0.00819605
Negative	PA(22:5_24:2）	PA	1.63842	0.806087	0.0461026
Positive	PA(16:0_20:5）	PA	3.27228	3.84331	0.000184144
Positive	PA(16:0_22:6）	PA	1.5823	1.65177	0.00421575
Negative	PAF(18:3e）	PC	1.86783	0.78636	0.0132935
Negative	PC(15:0_14:0）	PC	4.45238	6.51838	5.15983e-05
Negative	PC(16:0e_18:3）	PC	2.30093	0.477646	0.00943462
Negative	PC(14:0_20:5）	PC	3.4023	5.18054	0.000630281
Negative	PC(18:0_18:2）	PC	2.02512	0.613476	0.00333801
Negative	PC(18:0e_18:2）	PC	2.60172	0.781421	0.0108739
Negative	PC(18:1e_18:1）	PC	1.1241	1.1274	0.0438077
Negative	PC(16:0_20:3）	PC	2.11092	0.690545	0.0438077
Negative	PC(18:1e_18:2）	PC	2.358	0.760792	0.0489613
Negative	PC(16:0e_20:3）	PC	2.23876	0.73012	0.0280773
Negative	PC(16:2e_20:1）	PC	1.3281	0.619322	0.0163804
Negative	PC(16:0e_20:5）	PC	3.4486	8.35918	0.000330723
Negative	PC(16:1e_20:4）	PC	2.93788	12.179	0.000130379
Negative	PC(14:0_22:6）	PC	1.28997	2.38103	0.0023374
Negative	PC(16:1e_20:5）	PC	3.41525	9.68151	0.000130379
Negative	PC(17:0_20:3）	PC	2.38542	0.71335	0.00943462
Negative	PC(17:0CHO_20:3）	PC	1.62093	1.12734	0.0337931
Negative	PC(17:0_20:5）	PC	2.24807	3.72974	0.000806327
Negative	PC(17:0_20:5）	PC	2.83063	3.16644	0.000480793
Negative	PC(17:0_20:5）	PC	1.26477	1.61854	0.0163804
Negative	PC(18:0e_20:3）	PC	2.78202	0.70131	0.00306213
Negative	PC(20:2_18:2）	PC	1.46791	1.62245	0.00819605
Negative	PC(18:1_20:3）	PC	1.86928	0.758	0.0251875
Negative	PC(18:1_20:3）	PC	1.44827	0.518898	0.0021491
Negative	PC(16:0e_22:4）	PC	3.89367	0.481688	5.91144e-05
Negative	PC(18:0e_20:4）	PC	2.08397	0.689269	0.00122094
Negative	PC(18:0_20:5）	PC	3.52949	6.80896	0.000184144
Negative	PC(16:0_22:5）	PC	1.58314	3.21592	0.00306213
Negative	PC(18:1e_20:4）	PC	1.78221	0.705473	0.0251875
Negative	PC(16:1e_22:4）	PC	2.00262	0.586801	0.000529849
Negative	PC(18:2_20:4）	PC	1.05589	0.789098	0.0124105
Negative	PC(20:5_18:2）	PC	3.00726	6.70847	0.000300705
Negative	PC(16:1_22:6）	PC	1.13021	1.7769	0.0108739
Negative	PC(18:2e_20:5）	PC	2.01006	2.90229	0.0374812
Negative	PC(18:0_22:4）	PC	2.54409	0.600238	0.000143434
Negative	PC(20:0e_20:4）	PC	2.43614	0.544764	0.00011288
Negative	PC(18:0_22:5）	PC	1.17171	1.81031	0.0108739
Negative	PC(18:1e_22:4）	PC	1.20332	0.54925	0.00180223
Negative	PC(18:1e_22:4）	PC	1.79744	0.645585	0.00069471
Negative	PC(20:5_20:4）	PC	2.59083	5.32491	5.15983e-05
Negative	PC(22:4_20:4）	PC	1.72759	0.147667	0.0229136
Positive	PC(12:0_20:4）	PC	1.98296	1.13711	0.0186178
Positive	PC(12:1e_20:5）	PC	1.63276	4.69456	0.000480793
Positive	PC(12:1e_20:5）	PC	1.50591	4.18111	0.000184144
Positive	PC(20:3_13:0）	PC	1.52171	0.847477	0.0265603
Positive	PC(16:0_18:1）	PC	1.29637	0.742012	0.0393991
Positive	PC(16:1e_18:0）	PC	1.65411	0.829669	0.0212414
Positive	PC(14:1e_20:4）	PC	1.0677	0.854658	0.0296676
Positive	PC(14:1e_20:5）	PC	1.63064	2.67664	0.00148665
Positive	PC(14:1e_20:5）	PC	2.06843	3.36496	0.00069471
Positive	PC(19:1_16:1）	PC	1.07061	0.930252	0.0438077
Positive	PC(17:0_18:2）	PC	1.36218	0.791429	0.0374812
Positive	PC(22:4_13:0）	PC	1.53289	0.805059	0.00710294
Positive	PC(18:0e_18:0）	PC	1.71221	0.696054	0.00197493
Positive	PC(18:3e_18:0）	PC	2.39044	0.814876	0.0108739
Positive	PC(16:0_20:4）	PC	1.35668	0.809721	0.0415036
Positive	PC(18:3e_18:1）	PC	1.31256	0.882868	0.0359297
Positive	PC(16:0_20:5）	PC	3.39497	6.43072	0.000215481
Positive	PC(16:0_20:5）	PC	2.79734	6.22845	0.000184144
Positive	PC(14:1e_22:4）	PC	1.62195	0.774718	0.00136211
Positive	PC(14:1e_22:4）	PC	1.20542	0.862835	0.00771112
Positive	PC(22:5_14:1）	PC	1.13496	0.852509	0.0280773
Positive	PC(22:6_14:2）	PC	1.84163	7.91599	8.36385e-05
Positive	PC(26:1_11:2）	PC	2.00481	0.760732	0.0174972
Positive	PC(17:0_20:4）	PC	1.1601	0.914695	0.0251875
Positive	PC(15:0_22:5）	PC	1.43318	1.33061	0.0225611
Positive	PC(17:1_20:4）	PC	2.14553	2.53567	0.00180223
Positive	PC(17:1_20:4）	PC	1.28769	0.918829	0.0461026
Positive	PC(15:0_22:5）	PC	2.26211	0.718832	0.0023374
Positive	PC(18:0_20:3）	PC	1.17678	0.822159	0.0461026
Positive	PC(20:0_18:3）	PC	1.67179	0.787681	0.0115782
Positive	PC(18:0_20:3）	PC	1.50785	0.747572	0.00359746
Positive	PC(18:0_20:3）	PC	1.88171	0.822474	0.0438077
Positive	PC(18:2e_20:1）	PC	1.33758	0.71552	0.0438077
Positive	PC(18:3e_20:0）	PC	3.03236	0.693399	0.000201319
Positive	PC(16:0_22:4）	PC	2.14018	0.716393	0.00462653
Positive	PC(18:3e_20:1）	PC	2.55729	0.709513	0.00582298
Positive	PC(18:3e_20:1）	PC	2.27686	0.64914	0.00136211
Positive	PC(18:0e_20:4）	PC	2.30658	0.700904	0.000744673
Positive	PC(18:0e_20:4）	PC	1.73387	0.659269	0.0021491
Positive	PC(18:0_20:5）	PC	3.29419	3.37138	0.000963495
Positive	PC(16:0_22:5）	PC	1.41203	2.54403	0.0337931
Positive	PC(20:4e_18:1）	PC	2.85488	0.620312	0.000806327
Positive	PC(18:1_20:5）	PC	2.23374	1.95059	0.00582298
Positive	PC(16:2e_22:4）	PC	1.09926	6.81168	0.000577352
Positive	PC(18:4_20:3）	PC	3.10154	2.31155	0.000806327
Positive	PC(17:0_22:4）	PC	1.30737	0.61342	0.00155669
Positive	PC(18:4_21:1）	PC	1.18174	1.54028	0.0489613
Positive	PC(17:1_22:4）	PC	1.48051	0.718668	0.0212414
Positive	PC(28:1_12:3）	PC	1.81098	0.748929	0.000201319
Positive	PC(18:0_22:4）	PC	2.54941	0.61675	0.0023374
Positive	PC(20:2e_20:2）	PC	1.14817	0.842704	0.0296676
Positive	PC(28:1_12:4）	PC	1.14872	1.63547	0.0296676
Positive	PC(18:3_22:2）	PC	3.05799	0.530433	0.000135468
Positive	PC(18:3e_22:2）	PC	1.98357	0.697291	0.00148665
Negative	dMePE(16:0_18:2）	PE	1.30066	0.888764	0.0393991
Negative	dMePE(16:0_20:3）	PE	2.15857	0.784063	0.0238781
Negative	dMePE(16:0_20:3）	PE	2.76034	0.653723	5.15983e-05
Negative	dMePE(16:0_20:4）	PE	1.49684	0.744259	0.00333801
Negative	dMePE(16:0e_20:4）	PE	1.60638	0.684969	0.0124105
Negative	dMePE(16:0_20:5）	PE	1.2491	0.716945	0.0108739
Negative	dMePE(18:0_20:3）	PE	2.04949	0.799036	0.00359746
Negative	dMePE(18:0_20:4）	PE	1.55474	0.716788	0.0374812
Negative	dMePE(20:1e_20:4）	PE	1.68377	0.597544	0.000577352
Negative	PE(18:1e_16:0）	PE	1.00802	0.885054	0.0238781
Negative	PE(15:0_20:5）	PE	3.88789	5.61322	9.72286e-05
Negative	PE(16:0e_20:3）	PE	1.57118	0.73784	0.0115782
Negative	PE(18:1_18:3）	PE	1.75449	0.87179	0.00819605
Negative	PE(16:0e_20:4）	PE	1.07527	0.839412	0.0197994
Negative	PE(16:1e_20:3）	PE	1.05966	0.855599	0.0174972
Negative	PE(18:3_18:2）	PE	1.82802	0.74993	0.0186178
Negative	PE(16:1_20:4）	PE	1.70517	5.50407	0.00306213
Negative	PE(18:3e_18:2）	PE	1.63635	2.56783	0.00180223
Negative	PE(16:1_20:5）	PE	1.30693	4.96865	0.000184144
Negative	PE(17:0_20:5）	PE	3.09554	4.02301	0.000184144
Negative	PE(18:0e_20:1）	PE	2.48916	0.767079	5.83371e-05
Negative	PE(18:1e_20:0）	PE	2.37579	0.823258	0.000273754
Negative	PE(18:0e_20:2）	PE	2.71706	0.695239	0.000330723
Negative	PE(18:1e_20:1）	PE	1.91415	0.892529	0.00582298
Negative	PE(20:1_18:2）	PE	1.41776	0.857508	0.0415036
Negative	PE(16:0_22:3）	PE	1.5583	0.740367	0.0225611
Negative	PE(18:0_20:3）	PE	1.00387	0.730779	0.0461026
Negative	PE(20:1e_18:2）	PE	1.90182	0.79075	0.00884811
Negative	PE(18:1_20:3）	PE	1.29172	0.806506	0.00943462
Negative	PE(16:0_22:4）	PE	1.93704	0.78847	0.00819605
Negative	PE(16:0e_22:4）	PE	1.76521	0.639086	0.000630281
Negative	PE(18:0e_20:4）	PE	1.24163	0.775833	0.00421575
Negative	PE(18:1e_20:3）	PE	1.2549	0.785098	0.00710294
Negative	PE(18:1e_20:3）	PE	1.25584	0.748745	0.00819605
Negative	PE(18:0e_20:5）	PE	1.76561	2.62514	0.000400219
Negative	PE(16:1e_22:4）	PE	1.43344	0.668754	0.00164307
Negative	PE(16:1e_22:4）	PE	1.76592	0.761557	0.00819605
Negative	PE(18:1e_20:5）	PE	4.21426	9.29338	2.4734e-05
Negative	PE(18:1e_20:5）	PE	2.3709	3.11426	0.000273754
Negative	PE(18:2e_20:5）	PE	1.94411	4.19126	0.000215481
Negative	PE(18:3_20:5）	PE	2.94777	13.186	0.000130379
Negative	PE(18:3e_20:5）	PE	2.34852	4.64913	0.000300705
Negative	PE(17:0_22:4）	PE	1.17198	0.776936	0.00710294
Negative	PE(17:0_22:4）	PE	2.43431	0.622174	0.000881481
Negative	PE(20:4e_19:1）	PE	1.1377	0.536942	0.000273754
Negative	PE(20:4e_19:1）	PE	1.40608	0.675623	0.000744673
Negative	PE(18:1e_22:1）	PE	1.72693	0.876517	0.00673633
Negative	PE(18:0e_22:3）	PE	1.99322	0.488875	0.000881481
Negative	PE(18:1e_22:2）	PE	2.02246	0.756464	0.00333801
Negative	PE(18:1e_22:3）	PE	1.21962	0.616732	0.0415036
Negative	PE(18:0_22:5）	PE	2.00107	0.574272	0.000480793
Negative	PE(18:1e_22:4）	PE	1.43659	0.685163	0.0023374
Negative	PE(20:1e_20:4）	PE	1.03814	0.734436	0.0108739
Negative	PE(18:1_22:5）	PE	1.44096	1.93564	0.00421575
Negative	PE(18:2e_22:4）	PE	1.80876	0.472952	0.00359746
Negative	PE(18:1e_22:5）	PE	1.32418	0.691739	0.00197493
Negative	PE(18:2e_22:5）	PE	1.18044	0.658254	0.00673633
Negative	PE(20:4e_20:5）	PE	1.37367	3.18573	0.00113336
Negative	PE(20:4e_21:1）	PE	2.62071	0.553424	0.000881481
Negative	PE(20:0e_22:4）	PE	1.97703	0.665267	0.000577352
Negative	PE(20:1_22:4）	PE	1.50259	0.626931	0.000630281
Negative	PE(20:1e_22:4）	PE	1.02929	0.853401	0.0163804
Negative	PE(20:1_22:5）	PE	1.32235	0.347332	0.000215481
Negative	PE(20:3e_22:4）	PE	1.31326	0.710632	0.0197994
Negative	PE(22:4_22:6）	PE	1.87146	0.467957	0.00113336
Positive	PE(16:0p_16:0）	PE	1.54124	0.802605	0.00103682
Positive	PE(16:0_16:1）	PE	3.57196	10.6967	0.000135468
Positive	PE(16:0_16:1）	PE	1.56202	0.791295	0.0108739
Positive	PE(16:1_16:1）	PE	1.86574	7.24703	0.0415036
Positive	PE(18:0_16:0）	PE	1.73785	0.578493	0.0374812
Positive	PE(18:0p_16:0）	PE	1.16434	0.831569	0.00630716
Positive	PE(16:0_18:1）	PE	3.12388	1.56917	0.000400219
Positive	PE(16:0e_18:1）	PE	1.49821	0.614394	0.00389566
Positive	PE(16:1_18:1）	PE	1.4129	1.70876	0.00389566
Positive	PE(16:0_18:2）	PE	3.20406	5.19512	0.000143434
Positive	PE(16:0e_18:2）	PE	1.67504	2.60408	0.00306213
Positive	PE(16:0p_18:2）	PE	1.71318	0.702838	0.0337931
Positive	PE(16:1e_18:2）	PE	1.30302	2.10057	0.0132935
Positive	PE(16:1e_18:2）	PE	2.34835	6.54351	0.000135468
Positive	PE(18:4_16:0）	PE	3.5805	5.10787	0.000400219
Positive	PE(14:0_20:4）	PE	1.54132	1.65463	0.00582298
Positive	PE(18:4_16:1）	PE	1.97818	4.87291	0.00502265
Positive	PE(20:0e_16:0）	PE	1.96279	0.786289	0.00148665
Positive	PE(16:0p_20:0）	PE	1.39369	0.846338	0.0115782
Positive	PE(16:0_20:1）	PE	1.59612	0.705778	0.00389566
Positive	PE(16:0e_20:1）	PE	1.40424	0.597186	0.00582298
Positive	PE(18:0e_18:1）	PE	1.4616	0.806184	0.00255519
Positive	PE(18:0e_18:1）	PE	1.07593	0.693339	0.0265603
Positive	PE(16:1e_20:1）	PE	1.20793	0.619117	0.00943462
Positive	PE(18:1e_18:1）	PE	1.85224	0.698729	0.0197994
Positive	PE(18:0e_18:2）	PE	1.54121	0.810919	0.000400219
Positive	PE(18:1p_18:1）	PE	1.52203	1.10173	0.0393991
Positive	PE(18:1_18:2）	PE	1.869	0.586851	0.0359297
Positive	PE(18:1_18:2）	PE	1.57174	0.298825	0.00389566
Positive	PE(18:1e_18:2）	PE	1.69713	2.01615	0.00710294
Positive	PE(18:1p_18:2）	PE	1.0352	0.83002	0.0251875
Positive	PE(16:0p_20:3）	PE	1.29977	0.762106	0.0393991
Positive	PE(18:2_18:2）	PE	2.05845	2.13286	0.00582298
Positive	PE(16:0_20:4）	PE	1.78012	0.858837	0.0212414
Positive	PE(16:0e_20:4）	PE	2.00217	3.76671	0.000400219
Positive	PE(18:2p_18:2）	PE	1.57901	2.14696	0.00280648
Positive	PE(16:0_20:5）	PE	2.9632	4.21182	0.000184144
Positive	PE(16:0_20:5）	PE	1.97393	4.73653	0.00547389
Positive	PE(16:1e_20:4）	PE	1.9159	3.88041	0.000577352
Positive	PE(16:1e_20:4）	PE	1.15571	2.14074	0.00673633
Positive	PE(16:0p_20:5）	PE	3.02743	6.66302	0.000135468
Positive	PE(16:0p_20:5）	PE	1.79228	3.24231	0.00502265
Positive	PE(16:1e_20:5）	PE	3.03561	6.71242	0.000130379
Positive	PE(17:0_20:4）	PE	1.31849	0.665434	0.00710294
Positive	PE(18:0p_20:0）	PE	1.49396	0.769372	0.00582298
Positive	PE(18:0_20:1）	PE	1.71948	0.659488	0.000529849
Positive	PE(20:0_18:1）	PE	1.81938	0.774459	0.0265603
Positive	PE(20:0e_18:1）	PE	1.58023	0.661813	0.00462653
Positive	PE(18:0p_20:1）	PE	2.02049	0.79121	0.000744673
Positive	PE(14:0_24:2）	PE	2.33911	2.96185	0.000400219
Positive	PE(20:1_18:1）	PE	1.16507	0.659533	0.00673633
Positive	PE(18:0_20:2）	PE	1.34781	0.704875	0.0225611
Positive	PE(18:0_20:2）	PE	2.55842	0.547125	0.000577352
Positive	PE(20:1_18:1）	PE	1.42683	0.875709	0.00884811
Positive	PE(20:0e_18:2）	PE	1.49967	1.80165	0.0374812
Positive	PE(16:0e_22:2）	PE	1.59217	0.643463	0.00103682
Positive	PE(16:0e_22:2）	PE	1.194	0.747607	0.00673633
Positive	PE(16:0p_22:2）	PE	1.96797	0.800991	0.00122094
Positive	PE(18:0e_20:3）	PE	1.12354	0.721836	0.0115782
Positive	PE(18:1e_20:2）	PE	1.34122	0.682194	0.00069471
Positive	PE(16:0p_22:3）	PE	1.2068	0.787855	0.0374812
Positive	PE(18:0p_20:3）	PE	1.20409	0.821355	0.0163804
Positive	PE(18:1_20:3）	PE	1.58003	0.681409	0.00359746
Positive	PE(16:0_22:4）	PE	1.56033	0.733205	0.00502265
Positive	PE(18:0_20:4）	PE	1.01419	0.806061	0.0280773
Positive	PE(18:3e_20:1）	PE	1.26275	0.790948	0.0132935
Positive	PE(16:0p_22:4）	PE	1.71528	0.616901	0.000881481
Positive	PE(16:0p_22:4）	PE	1.88251	0.705539	0.00771112
Positive	PE(18:0p_20:4）	PE	1.71898	0.75074	0.0251875
Positive	PE(16:1e_22:4）	PE	1.85453	0.671138	0.0174972
Positive	PE(20:4e_18:1）	PE	1.45698	0.8405	0.0296676
Positive	PE(18:0p_20:5）	PE	1.26247	0.701743	0.0163804
Positive	PE(18:0p_20:5）	PE	2.37036	0.554831	0.00148665
Positive	PE(18:1p_20:4）	PE	2.27489	4.06663	0.000184144
Positive	PE(16:0p_22:5）	PE	3.78993	4.51157	6.806e-05
Positive	PE(18:0p_20:5）	PE	1.41214	1.57067	0.0174972
Positive	PE(18:1_20:5）	PE	1.3757	1.54022	0.00359746
Positive	PE(18:2_20:4）	PE	2.88177	3.12315	0.000374119
Positive	PE(16:0_22:6）	PE	1.15046	1.43056	0.0374812
Positive	PE(18:1e_20:5）	PE	1.89792	1.97697	0.00819605
Positive	PE(18:1p_20:5）	PE	2.01928	4.12518	0.000446671
Positive	PE(18:1p_20:5）	PE	1.55182	2.44178	0.0251875
Positive	PE(18:3_20:4）	PE	2.13132	2.28252	0.00280648
Positive	PE(18:3_20:4）	PE	1.33928	1.66805	0.0238781
Positive	PE(16:2e_22:5）	PE	1.88934	3.99245	0.000330723
Positive	PE(18:2p_20:5）	PE	2.04451	3.61407	0.000806327
Positive	PE(16:1p_22:6）	PE	1.1145	2.18738	0.00630716
Positive	PE(18:0e_22:1）	PE	1.93241	0.805572	0.00630716
Positive	PE(18:0p_22:1）	PE	1.57256	0.8366	0.00943462
Positive	PE(20:1_20:1）	PE	1.39977	0.674401	0.0415036
Positive	PE(18:0e_22:2）	PE	2.05317	0.80265	0.000963495
Positive	PE(18:0p_22:2）	PE	2.07977	0.807366	0.00103682
Positive	PE(18:0p_22:3）	PE	1.61472	0.646901	0.000806327
Positive	PE(18:0_22:4）	PE	1.7563	0.66152	0.000744673
Positive	PE(20:0_20:4）	PE	1.06442	0.689578	0.0238781
Positive	PE(18:0e_22:4）	PE	1.54825	0.681328	0.00710294
Positive	PE(18:1e_22:3）	PE	1.77757	0.646129	0.000480793
Positive	PE(18:0p_22:4）	PE	1.51989	0.660599	0.00148665
Positive	PE(20:0p_20:4）	PE	1.194	0.747607	0.00673633
Positive	PE(18:1_22:4）	PE	1.95216	0.626006	0.00255519
Positive	PE(18:1_22:4）	PE	1.06435	0.777146	0.0124105
Positive	PE(18:0_22:5）	PE	1.99253	0.567893	0.00673633
Positive	PE(18:1e_22:4）	PE	1.00593	1.69917	0.00255519
Positive	PE(18:0e_22:5）	PE	1.10736	1.55726	0.0225611
Positive	PE(18:1p_22:4）	PE	1.63129	0.777691	0.0489613
Positive	PE(18:1p_22:4）	PE	1.40542	1.61735	0.0438077
Positive	PE(18:0p_22:5）	PE	1.30114	0.671636	0.000744673
Positive	PE(18:1_22:5）	PE	1.05862	0.729306	0.0280773
Positive	PE(18:1_22:5）	PE	1.79844	0.530396	0.000201319
Positive	PE(18:0p_22:6）	PE	1.03964	1.26234	0.0238781
Positive	PE(20:3_20:4）	PE	1.5363	0.67687	0.0021491
Positive	PE(18:2_22:6）	PE	3.27879	4.86747	0.000480793
Positive	PE(20:5_20:4）	PE	2.30057	2.99464	0.000630281
Positive	PE(20:5_22:6）	PE	2.47073	2.93187	0.00255519
Positive	PE(20:0p_22:3）	PE	2.16013	0.728978	0.0296676
Positive	PE(20:0p_22:4）	PE	1.29726	0.712542	0.00884811
Positive	PE(20:0p_22:6）	PE	1.19548	0.822541	0.0186178
Positive	PE(22:5_20:4）	PE	1.3967	0.70355	0.00389566
Negative	PG(16:0_14:0）	PG	1.38435	4.94376	0.0265603
Negative	PG(16:0_14:0）	PG	2.63683	3.17407	0.00113336
Negative	PG(15:0_16:0）	PG	2.09789	5.4196	0.0337931
Negative	PG(15:0_17:0）	PG	2.23233	3.41293	0.00197493
Negative	PG(19:1_17:0）	PG	1.38149	1.91904	0.00884811
Negative	PG(18:0_18:1）	PG	1.47658	0.607515	0.000963495
Negative	PG(18:1_18:1）	PG	1.15417	1.19227	0.0374812
Negative	PG(16:0_20:5）	PG	2.81865	18.2873	5.91144e-05
Negative	PI(15:0COOCH3_18:2）	PI	1.35056	0.623674	0.0212827
Negative	PI(18:0_16:0）	PI	1.14314	1.63008	0.0359297
Negative	PI(17:0_17:0）	PI	1.90069	0.65969	0.000963495
Negative	PI(15:0_19:0）	PI	1.95301	0.650975	0.00547389
Negative	PI(16:0_18:2）	PI	2.4584	0.333623	0.000630281
Negative	PI(16:1e_18:1）	PI	2.8132	1.27907	0.00333801
Negative	PI(16:1e_18:1）	PI	1.5349	0.837217	0.0197994
Negative	PI(18:3+8O_16:0）	PI	3.34572	0.467717	0.000744673
Negative	PI(18:0_18:0）	PI	1.33926	0.738117	0.0251875
Negative	PI(16:0_20:5）	PI	2.39484	4.19946	0.000143434
Negative	PI(20:5+OO_17:0）	PI	2.54523	0.663896	0.0186178
Negative	PI(18:1_20:3）	PI	2.44779	3.91426	0.000330723
Negative	PI(20:4+O_18:0）	PI	1.68643	0.662109	0.0115782
Negative	PI(18:0_20:5）	PI	2.76769	3.62784	0.000300705
Negative	PI(18:0_22:4）	PI	2.11925	0.642131	0.0265603
Negative	PI(20:4_20:4）	PI	2.44438	0.434823	0.0296676
Negative	PI(22:6+4O_18:2）	PI	3.03063	0.5617	0.0023374
Negative	PI(20:3_22:4）	PI	2.82438	0.0300044	0.0105651
Positive	PI(18:1_14:0）	PI	1.56572	1.16509	0.0265603
Positive	PI(18:0_16:0）	PI	2.27552	0.667961	0.0186178
Positive	PI(16:0_20:3）	PI	2.31935	0.684997	0.0197994
Negative	PIP(20:5_18:2）	PI	2.54015	0.505391	0.00122094
Negative	PS(16:0_17:0）	PS	1.55481	1.28832	0.0280773
Negative	PS(17:0_18:1）	PS	3.18712	1.64079	0.000374119
Negative	PS(16:0e_20:4）	PS	2.95113	0.780043	0.000744673
Negative	PS(18:0_20:3）	PS	1.09058	0.869052	0.0393991
Negative	PS(18:0_20:3）	PS	1.35235	0.692775	0.0174972
Negative	PS(16:0e_22:4）	PS	1.39226	0.626685	0.0108739
Negative	PS(18:0e_20:4）	PS	1.70611	0.797629	0.00943462
Negative	PS(20:3_18:2）	PS	1.1811	0.777532	0.0186178
Negative	PS(18:1e_20:4）	PS	1.14511	0.852618	0.0296676
Negative	PS(18:1_20:5）	PS	1.35833	0.705985	0.0143772
Negative	PS(16:0e_22:6）	PS	2.92949	1.61662	0.000881481
Negative	PS(20:5_18:2）	PS	2.35425	3.85951	0.000130379
Negative	PS(18:0_22:3）	PS	2.34728	0.678581	0.00122094
Negative	PS(18:0_22:3）	PS	2.51661	0.635155	0.00582298
Negative	PS(18:0_22:4）	PS	1.85415	0.679153	0.00280648
Negative	PS(18:0_22:5）	PS	1.8647	0.594256	0.00122094
Negative	PS(18:1_22:6）	PS	2.31859	1.84007	0.00421575
Negative	PS(18:2+3O_22:5）	PS	1.5983	0.699196	0.00547389
Negative	PS(19:0_22:4）	PS	2.20584	0.606294	0.00359746
Negative	PS(20:0_22:4）	PS	1.69039	0.694062	0.0132935
Negative	PS(20:1_22:4）	PS	1.62194	0.706246	0.00819605
Negative	PS(20:3_22:4）	PS	1.39707	0.72367	0.0154291
Negative	PS(20:3_22:5）	PS	1.70542	0.618343	0.00113336
Positive	PS(16:0_18:2）	PS	2.42013	3.07049	7.84727e-05
Positive	PS(18:0_18:1）	PS	3.19015	2.43157	0.000300705
Positive	PS(18:0_18:1）	PS	1.22616	0.857215	0.0265603
Positive	PS(18:1_18:1）	PS	2.06104	2.12115	0.000480793
Positive	PS(16:0_20:5）	PS	2.22255	3.22863	0.000130379
Positive	PS(16:1e_20:4）	PS	2.21399	0.785213	0.00103682
Positive	PS(19:1_18:0）	PS	1.42347	0.910349	0.0461026
Positive	PS(19:0_18:1）	PS	1.64335	0.780061	0.0374812
Positive	PS(18:0_20:2）	PS	1.83312	0.635555	0.00103682
Positive	PS(18:0_20:2）	PS	1.47552	0.767752	0.0393991
Positive	PS(20:1_18:1）	PS	1.87894	0.702356	0.0115782
Positive	PS(18:0_20:2）	PS	1.02755	0.878958	0.0154291
Positive	PS(18:0_20:4）	PS	1.19732	0.900409	0.0280773
Positive	PS(16:0e_22:4）	PS	3.05664	0.476324	0.000201319
Positive	PS(18:0_20:5）	PS	2.1409	2.06093	0.000963495
Positive	PS(18:0_20:5）	PS	1.53921	1.35337	0.0393991
Positive	PS(19:0_20:4）	PS	1.31214	0.869017	0.0197994
Positive	PS(19:0_20:4）	PS	1.52156	0.772962	0.0415036
Positive	PS(18:1_22:1）	PS	2.25871	0.776762	0.00771112
Positive	PS(18:0_22:4）	PS	1.58443	0.787488	0.0124105
Positive	PS(18:0_22:4）	PS	2.11094	0.744606	0.00180223
Positive	PS(20:2_20:3）	PS	1.00223	0.707539	0.0374812
Positive	PS(18:0_22:5）	PS	1.7897	0.716918	0.00710294
Positive	PS(18:0_22:5）	PS	1.33767	0.742912	0.0415036
Positive	PS(18:2_22:6）	PS	3.55077	3.73198	0.0021491
Positive	PS(20:5_20:4）	PS	1.1876	4.01394	0.000167509
Positive	PS(20:5_22:6）	PS	3.50234	3.32133	0.00164307
Positive	PS(22:5_20:4）	PS	1.22945	1.2711	0.0461026
Positive	PS(22:5_20:4）	PS	1.83179	0.643616	0.000130379
Negative	Cer(d19:1_21:4）	Cer	2.10452	0.641972	0.000249
Negative	Cer(d18:1_26:1）	Cer	1.58507	1.09691	0.0115782
Positive	Cer(d18:1_28:0+O）	Cer	1.50319	1.26759	0.0393991
Positive	Cer(t18:0_22:2）	Cer	1.90274	0.853185	0.00197493
Positive	Cer(t18:0_22:4）	Cer	1.99326	0.581085	0.000446671
Negative	Hex1Cer(d16:0_22:5）	HexCer	2.0565	0.6245	0.000529849
Positive	Hex2Cer(d18:1_24:2）	HexCer	1.62581	0.804713	0.0337931
Positive	Hex2Cer(d18:1_24:2）	HexCer	1.20197	0.747333	0.0163804
Positive	Hex2Cer(t18:0_16:1）	HexCer	2.17237	0.552219	0.0154291
Positive	SM(d18:1_24:5）	SM	4.07948	3.20791	5.15983e-05
BisMePA, Bis-methyl Phosphatidic Acid; Cer, Ceramide; DG, Diglyceride; dMePE, dimethyl Phosphatidylethanolamine; Hex1Cer, Hexosyl Ceramide; Hex2Cer, Dihexosyl Ceramide; HexCer, Hexosyl Ceramide; LBPA, Lysobisphosphatidic Acid; LPA, Lysophosphatidic Acid; LPC, Lysophosphatidylcholine; LPE, Lysophosphatidylethanolamine; LPI, Lysophosphatidylinositol; LPL, Lysophospholipid; LPS, Lysophosphatidylseri…
